# Supplementary material for: Protein expression-based classification of gastric cancer by immunohistochemistry of tissue microarray
Source: PLoS One. 2020 Oct 23;15(10):e0238836. doi: 10.1371/journal.pone.0238836 (PMC7584200; doi:10.1371/journal.pone.0238836)
Supplement: S1 Dataset — (XLSX) [file pone.0238836.s001.xlsx]

## Sheet: Sheet1
#	Gender	Age	Tumor location	Tumor size	Lauren type	pNstage	pT stage	Tumor differentiation	AJCC stage	lymphovascular invasion	Perineural invasion	Adjuvant chemotherapy	survival (months)	event	subtype
1	male	Age ≥ 60	Antrum	≥5	Intestinal	N0	T4	Moderate	III	Negative	Negative	Negative	14	1	p21-High
2	male	Age < 60	Antrum	＜5	Diffuse	N1	T3	poor	II	Positive	Negative	Negative	12	1	E-cadherin-a
3	male	Age ≥ 60	Body	≥5	Mixed	N0	T4	poor	II	Negative	Negative	Positive	125	0	p21-High
4	Female	Age < 60	Antrum	≥5	Intestinal	N3	T2	poor	III	Positive	Negative	Positive	4	1	p21-High
5	male	Age ≥ 60	Antrum	＜5	Diffuse	N0	T4	poor	III	Negative	Positive	Positive	8	1	p21-Low
6	male	Age < 60	Cardia, GEJ	＜5	Diffuse	N0	T4	poor	II	Negative	Negative	Positive	7	1	p21-High
7	male	Age < 60	Antrum	≥5	Intestinal	N0	T4	poor	III	Negative	Negative	Negative	36	1	dMMR-like
8	Female	Age ≥ 60	Antrum	＜5	Diffuse	N0	T3	poor	II	Negative	Negative	Positive	8	1	p21-Low
9	male	Age < 60	Body	＜5	Diffuse	N3	T4	poor	IV	Positive	Negative	Positive	2	1	E-cadherin-a
10	male	Age ≥ 60	Antrum	＜5	Diffuse	N1	T4	poor	III	Negative	Negative	Negative	19	1	E-cadherin-a
11	Female	Age ≥ 60	Antrum	≥5	Intestinal	N0	T4	well	II	Negative	Negative	Negative	13	1	dMMR-like
12	Female	Age ≥ 60	Antrum	＜5	Mixed	N0	T1	poor	Ib	Negative	Negative	Negative	26	0	dMMR-like
13	male	Age ≥ 60	Body	＜5	Intestinal	N0	T2	Moderate	Ib	Negative	Negative	Negative	48	0	p21-High
14	male	Age ≥ 60	Antrum	＜5	Mixed	N1	T3	Moderate	II	Negative	Negative	Negative	96	0	p21-Low
15	male	Age ≥ 60	Antrum	＜5	Diffuse	N3	T4	Moderate	IV	Negative	Negative	Positive	13	1	p21-Low
16	male	Age ≥ 60	Body	≥5	Diffuse	N3	T4	poor	III	Positive	Negative	Positive	52	1	dMMR-like
17	male	Age < 60	Antrum	≥5	Mixed	N1	T4	poor	II	Negative	Positive	Negative	63	0	p21-High
18	male	Age ≥ 60	Body	＜5	Diffuse	N2	T4	poor	III	Positive	Negative	Negative	4	1	E-cadherin-a
19	Female	Age ≥ 60	Body	＜5	Mixed	N3	T3	poor	III	Negative	Negative	Positive	72	0	p21-High
20	male	Age ≥ 60	Body	≥5	Diffuse	N3	T4	poor	III	Negative	Negative	Negative	36	1	E-cadherin-a
21	Female	Age ≥ 60	Antrum	≥5	Mixed	N0	T4	Moderate	IV	Positive	Positive	Negative	23	1	p21-Low
22	Female	Age ≥ 60	Body	≥5	Intestinal	N1	T4	Moderate	IV	Negative	Positive	Positive	2	1	p21-Low
23	male	Age ≥ 60	Antrum	＜5	Intestinal	N0	T1	well	Ib	Negative	Negative	Negative	23	1	p21-Low
24	Female	Age ≥ 60	Body	≥5	Intestinal	N1	T4	Moderate	IV	Negative	Positive	Positive	2	1	p21-High
25	Female	Age ≥ 60	Antrum	＜5	Intestinal	N0	T2	poor	Ib	Negative	Negative	Positive	25	1	dMMR-like
26	male	Age ≥ 60	Antrum	＜5	Mixed	N0	T3	Moderate	II	Negative	Negative	Negative	51	0	dMMR-like
27	male	Age ≥ 60	Antrum	＜5	Intestinal	N0	T4	Moderate	III	Negative	Positive	Positive	4	1	E-cadherin-a
28	male	Age ≥ 60	Antrum	＜5	Diffuse	N2	T4	poor	III	Negative	Positive	Negative	2	1	E-cadherin-a
29	male	Age ≥ 60	Antrum	＜5	Mixed	N0	T3	Moderate	II	Negative	Negative	Negative	32	1	p21-Low
30	male	Age < 60	Body	≥5	Diffuse	N3	T4	Moderate	III	Positive	Negative	Positive	2	1	E-cadherin-a
31	male	Age ≥ 60	Antrum	＜5	Diffuse	N1	T3	Moderate	III	Negative	Negative	Negative	21	1	E-cadherin-a
32	Female	Age ≥ 60	Antrum	≥5	Diffuse	N3	T4	poor	III	Negative	Negative	Negative	16	1	p21-High
33	Female	Age < 60	Antrum	＜5	Diffuse	N0	T2	poor	Ib	Negative	Negative	Negative	21	1	E-cadherin-a
34	Female	Age < 60	Antrum	＜5	Diffuse	N0	T2	poor	Ib	Negative	Negative	Negative	51	1	p21-High
35	Female	Age < 60	Body	≥5	Mixed	N2	T3	Moderate	IV	Negative	Positive	Negative	10	1	p21-Low
36	male	Age ≥ 60	Cardia, GEJ	≥5	Diffuse	N2	T4	poor	III	Negative	Negative	Positive	20	1	E-cadherin-a
37	Female	Age < 60	Body	＜5	Diffuse	N0	T4	poor	IV	Negative	Positive	Positive	53	1	p21-Low
38	male	Age < 60	Antrum	＜5	Diffuse	N2	T4	poor	III	Negative	Positive	Positive	4	1	E-cadherin-a
39	Female	Age < 60	Body	≥5	Mixed	N3	T4	poor	III	Negative	Negative	Negative	12	1	E-cadherin-a
40	Female	Age ≥ 60	Antrum	≥5	Diffuse	N1	T4	poor	III	Negative	Positive	Negative	2	1	p21-Low
41	Female	Age ≥ 60	Body	＜5	Diffuse	N3	T4	poor	IV	Positive	Positive	Negative	46	1	p21-Low
42	male	Age ≥ 60	Antrum	≥5	Diffuse	N3	T3	Moderate	III	Negative	Positive	Negative	19	1	p21-High
43	Female	Age ≥ 60	Antrum	＜5	Diffuse	N1	T4	poor	III	Positive	Positive	Positive	27	0	dMMR-like
44	male	Age ≥ 60	Body	≥5	Diffuse	N2	T4	poor	III	Negative	Positive	Positive	60	0	p21-Low
45	male	Age ≥ 60	Antrum	≥5	Diffuse	N2	T4	Moderate	III	Negative	Positive	Positive	107	0	dMMR-like
46	Female	Age ≥ 60	whole	＜5	Diffuse	N1	T4	poor	IV	Negative	Negative	Negative	6	1	E-cadherin-a
47	male	Age ≥ 60	Antrum	＜5	Diffuse	N1	T4	poor	III	Negative	Negative	Negative	97	0	p21-Low
48	Female	Age ≥ 60	Antrum	＜5	Diffuse	N3	T4	Moderate	IV	Positive	Positive	Positive	2	1	p21-Low
49	Female	Age < 60	Antrum	＜5	Mixed	N2	T4	poor	III	Positive	Positive	Positive	53	1	p21-High
50	male	Age ≥ 60	Antrum	≥5	Mixed	N0	T4	Moderate	II	Positive	Negative	Negative	100	0	p21-Low
51	Female	Age ≥ 60	Antrum	≥5	Diffuse	N2	T4	Moderate	III	Negative	Positive	Positive	11	1	dMMR-like
52	Female	Age ≥ 60	Antrum	＜5	Diffuse	N3	T4	poor	III	Positive	Negative	Negative	2	1	p21-Low
53	male	Age < 60	Antrum	≥5	Intestinal	N3	T4	Moderate	IV	Positive	Positive	Positive	14	1	p21-Low
54	Female	Age ≥ 60	Antrum	≥5	Intestinal	N3	T4	poor	III	Negative	Negative	Positive	9	1	E-cadherin-a
55	Female	Age ≥ 60	Body	≥5	Mixed	N0	T4	Moderate	III	Negative	Negative	Negative	25	1	dMMR-like
56	Female	Age ≥ 60	Cardia,GEJ	≥5	Diffuse	N0	T3	poor	II	Negative	Negative	Negative	89	0	dMMR-like
57	male	Age ≥ 60	Antrum	＜5	Intestinal	N0	T2	poor	Ib	Negative	Negative	Negative	27	0	dMMR-like
58	Female	Age ≥ 60	Antrum	＜5	Diffuse	N0	T2	poor	II	Negative	Negative	Negative	101	0	dMMR-like
59	male	Age < 60	Antrum	≥5	Diffuse	N3	T4	poor	III	Negative	Positive	Negative	9	1	p21-Low
60	male	Age ≥ 60	Antrum	≥5	Diffuse	N2	T4	poor	III	Negative	Positive	Positive	19	1	E-cadherin-a
61	male	Age ≥ 60	Body	≥5	Diffuse	N3	T4	poor	III	Negative	Negative	Positive	19	1	p21-Low
62	male	Age < 60	Body	≥5	Mixed	N2	T4	Moderate	III	Negative	Negative	Positive	112	0	p21-High
63	Female	Age ≥ 60	Antrum	≥5	Mixed	N3	T4	Moderate	III	Negative	Positive	Positive	46	1	p21-Low
64	Female	Age < 60	Antrum	≥5	Intestinal	N0	T2	Moderate	Ib	Positive	Negative	Positive	53	1	p21-Low
65	Female	Age < 60	Antrum	≥5	Diffuse	N3	T4	poor	III	Positive	Positive	Negative	13	0	p21-Low
66	male	Age ≥ 60	Antrum	＜5	Diffuse	N3	T4	poor	IV	Negative	Positive	Negative	5	1	p21-Low
67	Female	Age < 60	Body	≥5	Diffuse	N3	T4	poor	III	Positive	Negative	Positive	29	1	E-cadherin-a
68	Female	Age ≥ 60	Antrum	＜5	Intestinal	N0	T1	poor	Ib	Negative	Negative	Negative	3	1	p21-High
69	male	Age ≥ 60	Cardia, GEJ	≥5	Mixed	N0	T4	poor	II	Negative	Positive	Negative	9	1	p21-High
70	male	Age ≥ 60	Antrum	≥5	Diffuse	N3	T4	poor	IV	Negative	Negative	Positive	35	1	E-cadherin-a
71	Female	Age < 60	Cardia, GEJ	＜5	Intestinal	N0	T2	poor	Ib	Negative	Negative	Negative	53	1	p21-High
72	male	Age < 60	Antrum	≥5	Missing	N2	T4	poor	III	Negative	Negative	Negative	10	1	p21-Low
73	Female	Age ≥ 60	Antrum	＜5	Intestinal	N0	T4	poor	II	Positive	Negative	Positive	9	1	p21-High
74	male	Age ≥ 60	Antrum	＜5	Diffuse	N0	T4	poor	III	Positive	Negative	Positive	74	0	dMMR-like
75	male	Age ≥ 60	Cardia, GEJ	≥5	Intestinal	N0	T4	Moderate	IV	Positive	Negative	Negative	2	1	p21-Low
76	male	Age < 60	Antrum	≥5	Intestinal	N0	T3	Moderate	II	Negative	Negative	Negative	17	1	p21-Low
77	male	Age ≥ 60	Antrum	＜5	Mixed	N0	T2	Moderate	II	Negative	Negative	Positive	88	1	p21-High
78	male	Age ≥ 60	Antrum	≥5	Diffuse	N0	T4	poor	II	Negative	Positive	Negative	2	1	E-cadherin-a
79	Female	Age ≥ 60	Antrum	＜5	Intestinal	N1	T4	Moderate	III	Positive	Negative	Negative	4	1	dMMR-like
80	male	Age ≥ 60	Antrum	＜5	Intestinal	N0	T1	well	Ib	Negative	Negative	Negative	2	1	p21-Low
81	male	Age ≥ 60	Antrum	≥5	Mixed	N2	T4	Moderate	IV	Negative	Negative	Positive	10	1	p21-High
82	male	Age ≥ 60	Body	≥5	Intestinal	N0	T2	poor	Ib	Negative	Negative	Positive	107	0	dMMR-like
83	male	Age ≥ 60	Antrum	＜5	Diffuse	N0	T4	poor	II	Negative	Negative	Negative	26	0	dMMR-like
84	male	Age < 60	Body	≥5	Intestinal	N3	T4	Moderate	IV	Negative	Positive	Positive	46	0	p21-High
85	Female	Age < 60	Body	＜5	Diffuse	N0	T4	Moderate	III	Negative	Positive	Positive	91	0	p21-High
86	Female	Age ≥ 60	Antrum	≥5	Diffuse	N2	T4	poor	III	Negative	Negative	Positive	23	1	E-cadherin-a
87	male	Age ≥ 60	Antrum	≥5	Intestinal	N0	T3	poor	II	Positive	Negative	Negative	89	0	dMMR-like
88	Female	Age < 60	Antrum	＜5	Intestinal	N1	T4	poor	IV	Positive	Positive	Positive	10	1	p21-Low
89	male	Age ≥ 60	Body	≥5	Intestinal	N0	T4	poor	III	Negative	Negative	Negative	29	1	E-cadherin-a
90	Female	Age < 60	Antrum	≥5	Diffuse	N2	T4	poor	IV	Negative	Positive	Negative	6	1	p21-Low
91	male	Age ≥ 60	Antrum	≥5	Intestinal	N0	T4	poor	II	Negative	Negative	Positive	38	1	p21-Low
92	male	Age ≥ 60	Antrum	＜5	Intestinal	N0	T3	poor	II	Negative	Negative	Negative	44	0	dMMR-like
93	Female	Age < 60	Antrum	＜5	Mixed	N2	T4	poor	III	Negative	Negative	Negative	26	1	p21-High
94	male	Age < 60	Antrum	≥5	Diffuse	N3	T4	poor	III	Positive	Positive	Negative	8	1	dMMR-like
95	male	Age < 60	Body	＜5	Diffuse	N0	T4	Moderate	III	Positive	Negative	Positive	2	1	p21-Low
96	Female	Age ≥ 60	Antrum	≥5	Intestinal	N0	T4	Moderate	III	Negative	Negative	Positive	96	0	p21-Low
97	male	Age ≥ 60	whole	≥5	Diffuse	N2	T4	poor	IV	Negative	Negative	Positive	54	1	E-cadherin-a
98	Female	Age ≥ 60	Body	＜5	Diffuse	N3	T4	poor	III	Negative	Negative	Negative	4	1	p21-Low
99	Female	Age < 60	Antrum	＜5	Diffuse	N2	T4	Moderate	Ib	Negative	Positive	Negative	23	1	E-cadherin-a
100	Female	Age < 60	Antrum	＜5	Intestinal	N0	T1	Moderate	Ib	Positive	Negative	Positive	100	0	p21-Low
101	male	Age < 60	Antrum	＜5	Diffuse	N1	T3	poor	IV	Negative	Positive	Positive	51	0	dMMR-like
102	Female	Age < 60	Body	＜5	Intestinal	N2	T4	Moderate	III	Positive	Negative	Positive	21	0	p21-Low
103	male	Age < 60	Antrum	≥5	Diffuse	N0	T4	poor	III	Negative	Negative	Negative	101	0	dMMR-like
104	male	Age < 60	Body	≥5	Intestinal	N0	T2	poor	II	Negative	Negative	Negative	73	0	p21-High
105	male	Age < 60	Antrum	≥5	Mixed	N3	T4	poor	III	Positive	Negative	Negative	2	1	p21-Low
106	male	Age < 60	Antrum	＜5	Intestinal	N0	T3	Moderate	II	Positive	Negative	Negative	89	0	p21-Low
107	Female	Age < 60	Body	≥5	Diffuse	N3	T4	poor	III	Positive	Positive	Positive	54	1	E-cadherin-a
108	male	Age < 60	Antrum	＜5	Diffuse	N3	T4	poor	III	Negative	Positive	Positive	39	1	p21-Low
109	Female	Age < 60	Antrum	＜5	Diffuse	N1	T4	poor	III	Negative	Negative	Positive	59	1	p21-High
110	Female	Age ≥ 60	Antrum	＜5	Diffuse	N0	T4	poor	II	Negative	Negative	Positive	26	1	dMMR-like
111	male	Age ≥ 60	Antrum	≥5	Intestinal	N2	T4	poor	III	Negative	Positive	Positive	88	0	p21-Low
112	male	Age ≥ 60	Antrum	＜5	Intestinal	N0	T1	well	Ib	Negative	Positive	Positive	26	1	p21-High
113	male	Age ≥ 60	Antrum	＜5	Intestinal	N0	T1	Moderate	Ib	Negative	Negative	Positive	72	0	p21-High
114	Female	Age ≥ 60	Antrum	＜5	Mixed	N1	T4	poor	III	Negative	Positive	Positive	46	1	E-cadherin-a
115	Female	Age < 60	Antrum	≥5	Mixed	N1	T3	Moderate	III	Positive	Negative	Positive	88	0	p21-High
116	male	Age < 60	Antrum	≥5	Diffuse	N2	T3	poor	III	Negative	Negative	Positive	88	0	p21-Low
117	Female	Age < 60	Antrum	≥5	Diffuse	N0	T4	poor	III	Negative	Negative	Negative	89	0	dMMR-like
118	Female	Age ≥ 60	Antrum	＜5	Diffuse	N2	T4	poor	III	Positive	Negative	Positive	46	1	E-cadherin-a
119	male	Age < 60	Body	≥5	Diffuse	N0	T4	poor	II	Positive	Positive	Positive	9	1	E-cadherin-a
120	Female	Age ≥ 60	Body	≥5	Diffuse	N3	T4	poor	IV	Negative	Negative	Positive	4	1	E-cadherin-a
121	Female	Age ≥ 60	Antrum	＜5	Diffuse	N2	T4	poor	III	Negative	Negative	Positive	91	0	p21-High
122	male	Age < 60	Antrum	≥5	Mixed	N1	T2	Moderate	II	Negative	Negative	Negative	89	0	p21-Low
123	male	Age < 60	Antrum	＜5	Diffuse	N1	T4	poor	III	Negative	Negative	Positive	24	1	E-cadherin-a
124	male	Age < 60	Antrum	≥5	Mixed	N3	T4	poor	IV	Negative	Positive	Positive	82	0	E-cadherin-a
125	male	Age ≥ 60	Antrum	≥5	Intestinal	N1	T4	poor	III	Negative	Positive	Positive	35	1	E-cadherin-a
126	male	Age ≥ 60	Antrum	＜5	Mixed	N0	T2	Moderate	Ib	Positive	Positive	Negative	88	0	p21-Low
127	male	Age ≥ 60	Antrum	＜5	Mixed	N2	T4	Moderate	III	Positive	Positive	Positive	36	1	dMMR-like
128	male	Age < 60	Antrum	≥5	Mixed	N0	T2	Moderate	Ib	Negative	Negative	Negative	88	0	p21-Low
129	male	Age ≥ 60	Antrum	≥5	Intestinal	N0	T2	well	Ib	Negative	Negative	Negative	12	1	E-cadherin-a
130	Female	Age ≥ 60	Antrum	＜5	Intestinal	N3	T3	Moderate	III	Negative	Negative	Positive	26	1	p21-High
131	male	Age ≥ 60	Antrum	≥5	Intestinal	N1	T4	Moderate	III	Negative	Positive	Positive	35	1	E-cadherin-a
132	Female	Age < 60	Body	＜5	Intestinal	N0	T4	Moderate	III	Positive	Negative	Positive	9	1	p21-Low
133	male	Age < 60	Antrum	≥5	Diffuse	N0	T2	Moderate	Ib	Negative	Negative	Positive	82	0	E-cadherin-a
134	Female	Age < 60	Antrum	＜5	Diffuse	N2	T4	poor	III	Negative	Positive	Positive	89	0	dMMR-like
135	Female	Age ≥ 60	Antrum	≥5	Mixed	N0	T4	Moderate	III	Negative	Negative	Positive	38	1	p21-Low
136	Female	Age ≥ 60	Antrum	≥5	Diffuse	N3	T4	poor	III	Negative	Negative	Negative	20	1	E-cadherin-a
137	male	Age < 60	Antrum	＜5	Intestinal	N0	T1	poor	Ib	Negative	Negative	Positive	26	1	dMMR-like
138	Female	Age < 60	Antrum	＜5	Intestinal	N3	T4	Moderate	III	Negative	Negative	Positive	17	1	E-cadherin-a
139	male	Age ≥ 60	Body	≥5	Diffuse	N0	T3	poor	Ib	Negative	Negative	Positive	74	0	dMMR-like
140	male	Age < 60	Cardia, GEJ	≥5	Diffuse	N0	T4	Moderate	IV	Negative	Negative	Positive	6	1	E-cadherin-a
141	male	Age < 60	Antrum	≥5	Diffuse	N3	T4	poor	III	Negative	Negative	Positive	31	1	E-cadherin-a
142	Female	Age < 60	Antrum	＜5	Intestinal	N0	T1	poor	Ib	Negative	Negative	Positive	63	0	dMMR-like
143	male	Age ≥ 60	Antrum	≥5	Diffuse	N3	T4	poor	III	Positive	Negative	Positive	47	1	dMMR-like
144	male	Age ≥ 60	Body	＜5	Diffuse	N0	T4	poor	IV	Negative	Positive	Negative	2	1	E-cadherin-a
145	male	Age < 60	Antrum	＜5	Diffuse	N0	T4	poor	II	Negative	Positive	Positive	12	1	p21-Low
146	Female	Age ≥ 60	Antrum	≥5	Intestinal	N0	T4	Moderate	II	Negative	Positive	Positive	14	1	E-cadherin-a
147	male	Age ≥ 60	Cardia, GEJ	≥5	Intestinal	N3	T4	Moderate	III	Positive	Positive	Negative	48	0	p21-High
148	male	Age ≥ 60	Antrum	＜5	Diffuse	N1	T4	poor	III	Negative	Negative	Positive	70	0	E-cadherin-a
149	Female	Age < 60	Body	＜5	Diffuse	N3	T4	poor	IV	Positive	Negative	Negative	3	1	E-cadherin-a
150	male	Age ≥ 60	Antrum	＜5	Diffuse	N2	T4	poor	III	Positive	Negative	Negative	12	1	p21-Low
151	male	Age ≥ 60	Antrum	≥5	Mixed	N3	T4	Moderate	III	Negative	Negative	Negative	31	1	E-cadherin-a
152	Female	Age ≥ 60	Antrum	＜5	Diffuse	N0	T3	poor	II	Negative	Negative	Positive	19	1	p21-Low
153	male	Age < 60	Body	＜5	Diffuse	N0	T4	Moderate	II	Negative	Negative	Positive	60	0	p21-Low
154	Female	Age < 60	Body	＜5	Diffuse	N1	T4	Moderate	III	Negative	Negative	Negative	8	1	dMMR-like
155	Female	Age ≥ 60	Body	≥5	Diffuse	N3	T4	poor	IV	Negative	Negative	Negative	32	1	p21-Low
156	male	Age < 60	Antrum	＜5	Missing	N2	T2	Moderate	II	Negative	Negative	Negative	73	0	p21-High
157	male	Age ≥ 60	Antrum	＜5	Missing	N0	T3	poor	II	Negative	Negative	Negative	75	0	dMMR-like
158	male	Age ≥ 60	Body	≥5	Diffuse	N1	T4	poor	III	Positive	Negative	Positive	4	1	p21-Low
159	male	Age ≥ 60	Antrum	≥5	Diffuse	N1	T3	poor	II	Positive	Negative	Negative	12	1	dMMR-like
160	male	Age < 60	Antrum	＜5	Intestinal	N3	T4	Moderate	III	Negative	Negative	Positive	37	1	p21-Low
161	male	Age ≥ 60	Body	≥5	Intestinal	N1	T4	Moderate	IV	Negative	Negative	Positive	5	1	p21-High
162	Female	Age < 60	Antrum	≥5	Mixed	N3	T4	Moderate	IV	Negative	Negative	Negative	4	1	E-cadherin-a
163	male	Age < 60	Body	≥5	Diffuse	N2	T4	poor	IV	Positive	Positive	Positive	4	1	E-cadherin-a
164	Female	Age ≥ 60	Cardia, GEJ	≥5	Intestinal	N1	T2	Moderate	III	Negative	Positive	Negative	2	1	p21-Low
165	male	Age ≥ 60	Antrum	≥5	Diffuse	N2	T4	poor	IV	Positive	Positive	Positive	10	1	p21-Low
166	male	Age ≥ 60	Body	＜5	Intestinal	N3	T4	Moderate	III	Negative	Negative	Positive	23	1	p21-Low
167	male	Age ≥ 60	Antrum	≥5	Intestinal	N1	T4	poor	III	Negative	Positive	Positive	42	1	E-cadherin-a
168	Female	Age < 60	Antrum	≥5	Diffuse	N0	T4	Moderate	II	Negative	Negative	Positive	10	1	p21-High
169	male	Age < 60	Antrum	＜5	Diffuse	N3	T4	poor	III	Negative	Positive	Positive	63	0	p21-High
170	male	Age ≥ 60	Antrum	≥5	Diffuse	N0	T2	poor	II	Negative	Positive	Positive	20	1	E-cadherin-a
171	Female	Age < 60	Antrum	≥5	Diffuse	N2	T3	Moderate	III	Negative	Negative	Positive	16	1	E-cadherin-a
172	Female	Age ≥ 60	Antrum	≥5	Intestinal	N3	T4	Moderate	III	Positive	Negative	Negative	2	1	E-cadherin-a
173	Female	Age ≥ 60	Antrum	≥5	Diffuse	N3	T4	Moderate	IV	Negative	Positive	Negative	19	1	p21-High
174	male	Age ≥ 60	Antrum	≥5	Diffuse	N0	T3	Moderate	II	Negative	Positive	Negative	5	1	p21-High
175	Female	Age < 60	Antrum	＜5	Intestinal	N0	T1	poor	II	Negative	Negative	Negative	4	1	E-cadherin-a
176	Female	Age ≥ 60	Antrum	＜5	Intestinal	N0	T2	Moderate	Ib	Negative	Negative	Negative	48	0	p21-High
177	male	Age < 60	Antrum	≥5	Diffuse	N2	T4	Moderate	IV	Negative	Negative	Positive	14	1	E-cadherin-a
178	Female	Age < 60	Body	＜5	Intestinal	N3	T4	Moderate	IV	Positive	Negative	Positive	4	1	E-cadherin-a
179	Female	Age ≥ 60	Body	＜5	Mixed	N3	T4	poor	III	Negative	Negative	Positive	24	1	E-cadherin-a
180	Female	Age < 60	Antrum	≥5	Diffuse	N3	T4	poor	III	Negative	Negative	Negative	11	1	dMMR-like
181	male	Age ≥ 60	Antrum	≥5	Intestinal	N1	T4	well	III	Negative	Negative	Negative	58	0	dMMR-like
182	male	Age < 60	Cardia, GEJ	≥5	Intestinal	N3	T4	poor	III	Negative	Positive	Negative	37	1	p21-Low
183	male	Age < 60	Antrum	＜5	Mixed	N0	T4	Moderate	II	Negative	Negative	Negative	60	0	p21-High
184	male	Age ≥ 60	Cardia, GEJ	≥5	Intestinal	N0	T3	Moderate	II	Negative	Negative	Positive	59	0	p21-Low
185	male	Age < 60	Body	＜5	Diffuse	N2	T4	Moderate	IV	Positive	Positive	Positive	13	1	p21-Low
186	male	Age < 60	Cardia, GEJ	＜5	Intestinal	N0	T4	Moderate	II	Negative	Positive	Positive	39	1	p21-Low
187	Female	Age ≥ 60	Antrum	＜5	Diffuse	N1	T4	Moderate	III	Negative	Negative	Negative	63	0	dMMR-like
188	Female	Age ≥ 60	Antrum	＜5	Diffuse	N0	T2	poor	Ib	Negative	Negative	Negative	49	0	dMMR-like
189	male	Age < 60	Cardia, GEJ	＜5	Mixed	N0	T3	Moderate	II	Negative	Negative	Negative	2	1	E-cadherin-a
190	male	Age < 60	Antrum	＜5	Intestinal	N0	T1	Moderate	Ib	Negative	Negative	Positive	54	0	dMMR-like
191	male	Age ≥ 60	Body	＜5	Mixed	N2	T4	Moderate	III	Positive	Negative	Positive	57	0	p21-High
192	male	Age < 60	Body	≥5	Diffuse	N3	T4	poor	III	Positive	Negative	Positive	14	1	E-cadherin-a
193	male	Age ≥ 60	Body	＜5	Diffuse	N2	T4	poor	III	Positive	Negative	Positive	2	1	p21-High
194	Female	Age ≥ 60	Antrum	≥5	Diffuse	N2	T4	Moderate	III	Negative	Positive	Positive	35	0	dMMR-like
195	male	Age ≥ 60	Antrum	≥5	Intestinal	N2	T4	poor	III	Positive	Negative	Negative	4	1	E-cadherin-a
196	Female	Age ≥ 60	Antrum	＜5	Diffuse	N1	T4	poor	III	Negative	Positive	Positive	5	1	p21-Low
197	male	Age ≥ 60	Antrum	＜5	Diffuse	N3	T4	poor	III	Positive	Negative	Negative	50	0	E-cadherin-a
198	male	Age < 60	Cardia, GEJ	＜5	Diffuse	N0	T3	Moderate	III	Negative	Negative	Negative	12	1	E-cadherin-a
199	Female	Age ≥ 60	Cardia, GEJ	≥5	Intestinal	N1	T4	Moderate	III	Negative	Positive	Negative	9	1	p21-Low
200	male	Age ≥ 60	Antrum	＜5	Intestinal	N2	T4	Moderate	III	Negative	Negative	Negative	60	0	p21-High
201	male	Age < 60	Body	≥5	Diffuse	N2	T4	poor	III	Negative	Negative	Positive	6	1	E-cadherin-a
202	male	Age ≥ 60	Body	≥5	Diffuse	N0	T4	poor	II	Positive	Positive	Positive	6	1	E-cadherin-a
203	Female	Age ≥ 60	Antrum	≥5	Intestinal	N3	T4	poor	IV	Positive	Negative	Positive	70	0	E-cadherin-a
204	male	Age < 60	Antrum	＜5	Mixed	N0	T2	Moderate	II	Negative	Negative	Positive	116	1	p21-High
205	Female	Age ≥ 60	Antrum	＜5	Diffuse	N0	T4	poor	III	Negative	Negative	Negative	58	0	dMMR-like
206	male	Age < 60	Antrum	＜5	Diffuse	N3	T4	well	III	Positive	Positive	Positive	22	0	dMMR-like
207	Female	Age ≥ 60	Antrum	≥5	Diffuse	N1	T4	poor	III	Negative	Positive	Positive	97	0	p21-Low
208	male	Age < 60	Antrum	＜5	Diffuse	N0	T3	poor	II	Negative	Positive	Positive	46	0	p21-High
209	male	Age ≥ 60	whole	≥5	Diffuse	N2	T4	poor	IV	Positive	Negative	Positive	20	1	E-cadherin-a
210	male	Age ≥ 60	Cardia, GEJ	＜5	Diffuse	N2	T4	Moderate	III	Positive	Negative	Positive	17	1	E-cadherin-a
211	male	Age ≥ 60	Antrum	＜5	Intestinal	N3	T3	Moderate	III	Positive	Positive	Negative	23	1	p21-Low
212	Female	Age < 60	Antrum	≥5	Intestinal	N0	T1	Moderate	Ib	Negative	Negative	Negative	48	0	E-cadherin-a
213	Female	Age ≥ 60	Antrum	＜5	Diffuse	N0	T2	poor	Ib	Negative	Negative	Positive	46	0	dMMR-like
214	male	Age ≥ 60	Body	＜5	Diffuse	N2	T4	Moderate	III	Negative	Negative	Negative	14	1	E-cadherin-a
215	male	Age < 60	Cardia, GEJ	＜5	Diffuse	N3	T4	Moderate	III	Positive	Positive	Negative	51	0	dMMR-like
216	male	Age ≥ 60	Antrum	≥5	Diffuse	N1	T4	poor	IV	Positive	Negative	Positive	3	1	E-cadherin-a
217	male	Age < 60	Body	≥5	Diffuse	N2	T4	poor	III	Negative	Positive	Positive	44	0	dMMR-like
218	male	Age ≥ 60	Antrum	＜5	Mixed	N2	T4	Moderate	III	Positive	Positive	Positive	54	0	dMMR-like
219	Female	Age < 60	Antrum	＜5	Mixed	N3	T4	poor	III	Negative	Positive	Positive	28	1	E-cadherin-a
220	male	Age ≥ 60	Antrum	≥5	Intestinal	N2	T4	poor	III	Positive	Negative	Positive	14	1	p21-Low
221	Female	Age < 60	Antrum	＜5	Diffuse	N0	T1	poor	Ib	Negative	Negative	Negative	41	0	dMMR-like
222	male	Age ≥ 60	Antrum	＜5	Diffuse	N0	T4	Moderate	III	Negative	Negative	Positive	57	0	p21-High
223	male	Age < 60	Cardia, GEJ	≥5	Diffuse	N3	T4	poor	III	Negative	Negative	Positive	33	1	E-cadherin-a
224	male	Age ≥ 60	Body	＜5	Missing	N3	T4	Moderate	III	Negative	Positive	Positive	48	0	p21-High
225	Female	Age < 60	Antrum	＜5	Intestinal	N0	T1	poor	Ib	Negative	Negative	Negative	2	1	p21-High
226	male	Age ≥ 60	Antrum	≥5	Diffuse	N1	T1	Moderate	III	Negative	Negative	Negative	52	1	dMMR-like
227	male	Age ≥ 60	Antrum	≥5	Intestinal	N3	T3	Moderate	III	Positive	Positive	Negative	6	1	p21-Low
228	male	Age < 60	Antrum	＜5	Intestinal	N0	T3	poor	IV	Positive	Negative	Negative	4	1	dMMR-like
229	Female	Age < 60	Antrum	≥5	Intestinal	N2	T4	poor	III	Positive	Positive	Negative	6	1	p21-Low
230	male	Age < 60	Body	≥5	Diffuse	N1	T3	Moderate	III	Negative	Negative	Positive	47	1	dMMR-like
231	Female	Age < 60	Cardia, GEJ	＜5	Intestinal	N0	T1	well	Ib	Negative	Negative	Negative	38	0	p21-High
232	Female	Age ≥ 60	Antrum	＜5	Intestinal	N2	T4	Moderate	III	Positive	Negative	Negative	4	1	dMMR-like
233	Female	Age ≥ 60	Antrum	＜5	Intestinal	N1	T4	poor	III	Negative	Negative	Negative	26	0	dMMR-like
234	male	Age < 60	Cardia, GEJ	≥5	Diffuse	N3	T4	poor	IV	Positive	Negative	Positive	36	1	E-cadherin-a
235	male	Age ≥ 60	Body	＜5	Intestinal	N0	T2	poor	Ib	Negative	Negative	Negative	29	1	p21-High
236	Female	Age ≥ 60	Body	≥5	Intestinal	N2	T3	poor	III	Negative	Negative	Positive	39	0	p21-High
237	male	Age < 60	Cardia, GEJ	＜5	Intestinal	N2	T4	poor	III	Negative	Positive	Negative	35	0	dMMR-like
238	male	Age ≥ 60	Antrum	≥5	Intestinal	N2	T4	poor	IV	Positive	Positive	Negative	8	1	E-cadherin-a
239	Female	Age < 60	Antrum	≥5	Diffuse	N3	T4	poor	III	Negative	Positive	Negative	33	0	dMMR-like
240	Female	Age < 60	Antrum	≥5	Missing	N3	T4	well	IV	Positive	Positive	Negative	33	0	dMMR-like
241	male	Age < 60	Antrum	≥5	Diffuse	N3	T3	poor	III	Positive	Positive	Positive	5	1	p21-Low
242	male	Age < 60	Antrum	＜5	Intestinal	N3	T4	poor	III	Positive	Positive	Negative	3	1	p21-High
243	Female	Age ≥ 60	Body	≥5	Intestinal	N0	T1	well	Ib	Negative	Negative	Negative	37	0	E-cadherin-a
244	male	Age < 60	Antrum	＜5	Diffuse	N3	T4	poor	III	Negative	Positive	Negative	10	1	p21-Low
245	male	Age ≥ 60	Cardia, GEJ	＜5	Intestinal	N2	T3	poor	III	Positive	Positive	Negative	33	1	p21-Low
246	Female	Age ≥ 60	Antrum	＜5	Diffuse	N3	T3	poor	III	Negative	Positive	Positive	32	0	p21-High
247	male	Age ≥ 60	Antrum	＜5	Intestinal	N0	T2	Moderate	Ib	Negative	Negative	Negative	32	0	dMMR-like
248	male	Age ≥ 60	Antrum	＜5	Diffuse	N3	T4	poor	III	Negative	Negative	Negative	13	1	E-cadherin-a
249	male	Age ≥ 60	Antrum	≥5	Diffuse	N2	T4	poor	III	Negative	Positive	Positive	26	0	dMMR-like
250	male	Age ≥ 60	Antrum	＜5	Intestinal	N3	T4	Moderate	III	Positive	Positive	Positive	26	0	p21-High
251	Female	Age < 60	Antrum	＜5	Intestinal	N0	T1	poor	Ib	Negative	Negative	Negative	22	0	dMMR-like
252	male	Age ≥ 60	Antrum	＜5	Diffuse	N2	T4	poor	III	Positive	Negative	Positive	9	1	E-cadherin-a
253	Female	Age ≥ 60	Antrum	＜5	Diffuse	N0	T4	poor	III	Negative	Positive	Negative	2	1	p21-Low
254	male	Age ≥ 60	Body	≥5	Diffuse	N2	T3	poor	III	Negative	Negative	Positive	23	0	E-cadherin-a
255	male	Age < 60	Body	＜5	Intestinal	N0	T2	Moderate	Ib	Negative	Negative	Positive	19	1	p21-High
256	Female	Age ≥ 60	Antrum	≥5	Intestinal	N0	T3	Moderate	Ib	Negative	Negative	Negative	2	1	E-cadherin-a
257	male	Age ≥ 60	Antrum	＜5	Mixed	N2	T4	poor	III	Negative	Negative	Negative	14	0	p21-Low
258	male	Age ≥ 60	Cardia, GEJ	≥5	Intestinal	N2	T4	Moderate	III	Positive	Positive	Negative	18	1	p21-Low
259	Female	Age ≥ 60	Antrum	＜5	Diffuse	N2	T4	Moderate	III	Negative	Negative	Positive	59	1	p21-High
